# Supplementary material for: LRRC8 channel complexes counterbalance KATP channels to mediate swell-secretion coupling in mouse pancreatic β cells
Source: JCI Insight. 2025 Apr 29;10(11):e188020. doi: 10.1172/jci.insight.188020 (PMC12220942; doi:10.1172/jci.insight.188020)
Supplement: Supporting data values [file jciinsight-10-188020-s220.xlsx]

## Sheet: Figure 1
Insulin secretion - 330mOsm												Insulin secretion - 360mOsm												Insulin secretion - 380mOsm
Time (min)	Isotonic					Hypertonic (330mOsm)						Time (min)	Isotonic					Hypertonic (360mOsm)						Time (min)	Isotonic					Hypertonic (380mOsm)
34	0.00923	0.009781	0.007836	0.004538	0.008694	0.007807	0.005887	0.004591	0.003322	0.005483		34	0.091217	0.111937	0.072705			0.082252	0.102207	0.129915				34	0.00684	0.018372	0.027029			0.029101	0.017756	0.01098
48	0.006807	0.00662	0.025032	0.004364	0.00862	0.004985	0.00474	0.003951	0.001994	0.005011		48	0.071706	0.095057	0.072705			0.121938	0.078233	0.11532				48	0.00342	0.004326	0.020422			0.004228	0.024383	0.017663
50	0.055941	0.05113	0.520939	0.275962	0.033953	0.046542	0.04411	0.214555	0.173667	0.014653		50	0.107559	0.112328	0.137991			0.109245	0.076872	0.114011				50	0.081879	0.087094	0.276912			0.090097	0.077194	0.271747
52	0.033094	0.024903	0.275452	0.149039	0.030066	0.027193	0.023589	0.121181	0.130315	0.010756		52	0.142953	0.111479	0.133698			0.120978	0.085548	0.071922				52	0.151002	0.082167	0.276912			0.088326	0.084181	0.0422
54	0.032836	0.014114	0.260668	0.154034	0.170492	0.026119	0.016745	0.127232	0.026472	0.073777		54	0.135901	0.139186	0.129964			0.125787	0.084082	0.120134				54	0.098271	0.142105	0.215819			0.116157	0.055108	0.073151
56	0.192487	0.117848	0.232289	0.143219	0.149195	0.042568	0.039992	0.167643	0.120361	0.071199		56	0.179265	0.135039	0.175467			0.13243	0.093623	0.125963				56	0.149893	0.145678	0.258339			0.086292	0.122694	0.077489
58	0.014076	0.033093	0.127647	0.070151	0.083117	0.042209	0.034691	0.189948	0.014922	0.053832		58	0.179265	0.13833	0.172395			0.135288	0.089096	0.121283				58	0.149886	0.076854	0.135687			0.085983	0.07301	0.07953
60	0.017879	0.018103	0.020108	0.017911	0.1424	0.013084	0.01308	0.105727	0.106298	0.105172		60	0.351833	0.301939	0.333354			0.218065	0.171321	0.228022				60	0.301173	0.292972	0.447698			0.17178	0.173093	0.155199
64	0.004755	0.008988	0.000858	0.000716	0.147954	0.003329	0.004186	0.002841	0.004055	0.110985		64	0.27221	0.255203	0.258089			0.216453	0.159367	0.222215				64	0.300315	0.292931	0.316012			0.167388	0.323539	0.15852
74	0.002279	0.003705	0.000306	0.000434	0.019601	0.001305	0.001529	0.001307	0.002315	0.014448		74	0.120308	0.10996	0.128841			0.15466	0.11472	0.134587				74	0.002381	0.00387	0.005162			0.002413	0.011033	0.004345
104	0.002308	0.004222	0.002022	0.00032	0.008913	0.001207	0.001223	0.000909	0.001414	0.005794		84	0.114142	0.079839	0.142313			0.067055	0.098025	0.141668				84	0.002184	0.003079	0.005139			0.002116	0.007879	0.004051
110	0.149673	0.126355	0.066065	0.029992	0.122132	0.057931	0.077077	0.03878	0.046714	0.075193		88	0.24436	0.154026	0.224848			0.177029	0.223068	0.313898				88	0.16227	0.343098	0.201537			0.185838	0.153833	0.208772
114	0.029258	0.052011	0.113317	0.013482	0.044059	0.032449	0.078843	0.048912	0.04611	0.035494		94	0.260479	0.348989	0.224652			0.178152	0.231925	0.314219				94	0.158321	0.224328	0.175078			0.173729	0.234451	0.15596
120	0.011147	0.013795	0.03506	0.002762	0.022832	0.005454	0.007282	0.008629	0.015428	0.018847		100	0.132054	0.139738	0.14541			0.149416	0.113635	0.153378				100	0.001983	0.002372	0.002988			0.002119	0.01832	0.00199
126	0.003468	0.005576	0.007309	0.001079	0.013116	0.001558	0.002107	0.001426	0.002147	0.009469		106	0.125987	0.099857	0.129408			0.148746	0.104555	0.142145				106	0.002702	0.00317	0.00836			0.00283	0.029204	0.003099
	Isotonic					Hypertonic (330mOsm)							Isotonic					Hypertonic (360mOsm)							Isotonic					Hypertonic (380mOsm)
1mM glucose	0.006807	0.00662	0.025032	0.004364	0.00862	0.004985	0.00474	0.003951	0.001994	0.005011		1mM glucose	0.071706	0.095057	0.072705			0.121938	0.078233	0.11532				1mM glucose	0.00342	0.004326	0.020422			0.004228	0.024383	0.017663
16.7mM glucose	0.033094	0.024903	0.175452	0.149039	0.030066	0.027193	0.023589	0.121181	0.130315	0.020756		16.7mM glucose	0.351833	0.301939	0.333354			0.218065	0.171321	0.228022				16.7mM glucose	0.301173	0.292972	0.447698			0.17178	0.173093	0.155199
KCl	0.149673	0.126355	0.066065	0.029992	0.122132	0.057931	0.077077	0.03878	0.046714	0.075193		KCl	0.24436	0.154026	0.224848			0.177029	0.223068	0.313898				KCl	0.16227	0.343098	0.201537			0.185838	0.153833	0.208772
AUC	Isotonic					Hypertonic (330mOsm)						AUC	Isotonic					Hypertonic (360mOsm)						AUC	Isotonic					Hypertonic (380mOsm)
	0.353347	0.220754	1.43827	0.811466	0.742825	0.202349	0.377922	0.930434	0.578405	0.654822			1.48929	1.30346	1.4698			1.11291	0.874629	1.13814					1.2348	1.31367	1.93254			0.873207	0.648145	0.702012

## Sheet: Figure 2
Insulin secretion - hypotonic								Insulin secretion - high glucose
Time (min)	Control			Bumetanide				Time (min)	Control			Bumetanide
34	0.006714	0.005569	0.007244	0.005632	0.006721	0.006976		34	0.006603	0.010898	0.007913	0.007604	0.007169	0.006694
48	0.006206	0.003947	0.004232	0.00337	0.004329	0.0042		48	0.011698	0.009264	0.007321	0.006647	0.006826	0.005691
50	0.012152	0.009377	0.011239	0.007335	0.009305	0.009545		50	0.16871	0.298182	0.266234	0.139808	0.131504	0.135319
52	0.824402	0.721327	0.823949	0.51293	0.639488	0.606061		52	0.181199	0.296951	0.265004	0.140473	0.131265	0.132302
54	0.640742	0.529988	0.607086	0.388314	0.48486	0.459212		54	0.182274	0.324811	0.363088	0.352999	0.222005	0.176542
56	0.615087	0.536841	0.625971	0.392815	0.490088	0.459167		56	0.193548	0.371469	0.263121	0.156758	0.107995	0.067683
58	0.645276	0.542366	0.645515	0.39747	0.483901	0.456061		58	0.189484	0.336224	0.32154	0.109564	0.076635	0.137803
60	1.27087	1.06728	1.30339	0.780064	0.981487	0.931727		60	0.4136	0.456727	0.382644	0.146366	0.125489	0.162754
64	1.19486	1.06979	1.18322	0.785655	0.982286	0.934364		64	0.318422	0.53449	0.135213	0.091196	0.170931	0.450754
74	0.245421	0.220495	0.242426	0.178915	0.239009	0.219382		74	0.028167	0.012666	0.106393	0.007391	0.006797	0.006805
84	0.247947	0.230825	0.253025	0.192836	0.250731	0.237188		84	0.004173	0.008201	0.005864	0.005513	0.006587	0.005933
88	1.24221	1.09679	1.20481	0.90922	1.12505	1.12355		88	0.336797	0.036364	0.502092	0.396514	0.321002	0.106259
94	1.27608	1.07637	1.0533	0.820868	0.78203	1.01655		94	0.376413	0.773259	0.541657	0.543368	0.55537	0.065362
100	0.254582	0.223121	0.261462	0.194565	0.239009	0.215042		100	0.007506	0.058652	0.008837	0.010174	0.058177	0.071954
106	0.263809	0.230825	0.263664	0.196437	0.255795	0.223145		106	0.031145	0.055944	0.050209	0.009598	0.149785	0.054035
	Control			Bumetanide					Control			Bumetanide
Iso	0.006206	0.003947	0.004232	0.00337	0.004329	0.0042		Iso	0.011698	0.009264	0.007321	0.006647	0.006826	0.005691
Hypo	1.27087	1.06728	1.30339	0.780064	0.981487	0.931727		Hypo	0.4136	0.456727	0.382644	0.146366	0.125489	0.162754
KCl	1.24221	1.09679	1.20481	0.90922	1.12505	1.12355		KCl	0.336797	0.036364	0.502092	0.396514	0.321002	0.106259
AUC	Control			Bumetanide				AUC	Control			Bumetanide
	5.4488	4.69746	5.4428	3.4435	3.31042	4.07552			1.6754	2.63152	2.10324	1.14455	0.972621	1.26996

## Sheet: Figure 3
Insulin secretion - high glucose
Time (min)	Control			HgCl2
34	0.025105	0.03265	0.013328	0.018025	0.011625	0.010674
48	0.051905	0.01783	0.013769	0.031321	0.014889	0.021575
50	0.048667	0.055442	0.03338	0.02216	0.011848	0.01257
52	0.061714	0.156837	0.115831	0.096881	0.027793	0.039199
54	0.56319	0.22288	0.194948	0.056731	0.026669	0.056696
56	0.208048	0.33371	0.104218	0.069064	0.034613	0.047531
58	0.245667	0.234011	0.158561	0.074408	0.028383	0.052414
60	0.550952	0.389152	0.371434	0.218936	0.056334	0.096596
64	0.426857	0.603286	0.220645	0.131158	0.068841	0.063159
74	0.011886	0.010261	0.008171	0.07976	0.038349	0.015711
84	0.015943	0.016431	0.013971	0.147171	0.023387	0.037887
88	0.574095	0.587279	0.347017	0.338349	0.402671	0.201157
94	0.313143	0.341661	0.125479	0.328287	0.218052	0.242937
100	0.046952	0.043654	0.189582	0.07644	0.015997	0.019604
106	0.027314	0.024572	0.250553	0.06796	0.013823	0.014096
	Control			HgCl2
1mM glucose	0.051905	0.01783	0.013769	0.031321	0.014889	0.021575
16.7mM glucose	0.550952	0.389152	0.371434	0.218936	0.056334	0.096596
KCl	0.574095	0.587279	0.347017	0.338349	0.402671	0.201157
AUC	Control			HgCl2
	2.11698	2.00558	1.20719	0.549098	0.29283	0.383876

## Sheet: Figure 4
Relative ratios (A/A0)
Time (min)	Control								WT + GKA50								LRRC8A KO + GKA50
0	1	1	1	1	1	1	1	1	1	1	1	1	1	1	1	1	1	1	1	1	1	1	1	1
1	1.00102	0.953422	0.907507	0.84453	0.833483	0.660433	1.04235	1.00586	0.885452	0.947119	0.980769	1.1075	1.03717	0.96242	1.0121	1.00214	1.0646	0.992394	1.09093	1.00303	0.953894	0.957911	1.03627	1.01123
2	0.904472	0.942015	0.817694	0.963532	0.878245	0.69685	0.983638	0.967773	0.993311	0.974743	0.950549	0.7975	1.03357	1.00191	0.986171	0.997863	1.06147	1.14968	1.03364	0.994208	0.995502	0.935791	1.01249	1.02275
3	0.945122	0.953422	0.837802	0.984645	0.85855	0.729331	0.853705	0.854492	0.990803	1.01815	0.977106	0.88125	1.08993	0.957962	1.00691	0.974359	1.0737	0.979921	1.04846	1.03778	0.970481	0.943164	0.901308	0.99021
4	0.890244	0.905894	0.80429	1.00672	1.00716	0.78937	0.875842	0.878906	0.947324	1.01184	0.910256	0.86875	1.05635	0.961146	0.936041	0.962607	1.16249	0.993915	1.03962	1.04413	0.853809	1.08725	1.05262	0.939246
5	0.95122	1.01331	0.89008	0.974088	0.895255	0.908465	0.868142	0.886719	0.986622	0.985004	0.932234	1.14375	1.10552	1.00191	0.953328	0.957265	1.16392	1.12991	1.0496	1.11859	1.1327	1.102	1.09156	0.99165
6	1.01626	1.02281	0.966488	0.836852	0.87735	0.990157	0.884504	0.879883	1.07776	1.10813	0.902015	0.7375	1.16427	0.987261	0.950735	0.957265	1.12891	1.15455	1.02737	1.0011	0.923531	1.12197	1.09631	1.14454
7	0.924797	0.776616	0.903485	0.800384	0.910474	0.788386	0.923003	0.905273	1.01421	1.1326	0.754579	1.10625	1.14149	0.881529	0.904927	1.1047	1.16705	1.15972	1.04476	1.1299	1.15069	1.12135	1.06094	1.13821
8	0.805894	0.841255	0.790885	0.991363	0.855864	0.582677	0.891242	1.02051	1.05769	0.996054	1.087	1.07375	1.03717	1.10191	1.10804	1.2735	1.14371	1.16459	1.01539	1.12328	1.03964	1.1106	1.0648	1.07515
9	1.05691	0.931559	0.780161	0.87428	0.914056	0.752953	0.926853	1.01856	1.551	1.015	1.05952	1.0875	1.02158	1.13312	1.09421	1.32906	1.16107	1.03742	1.00798	1.10976	1.13635	1.11889	1.04043	1.09185
10	1.08435	0.999049	1.0134	0.978887	0.897046	0.817913	0.932628	0.999023	1.051	1.32044	1.05678	0.885	1.10791	1.20701	1.10112	1.24466	1.16505	1.10192	0.966363	1.12907	1.10683	1.05161	1.04221	1.0812
11	1.07317	0.952471	0.959786	0.901152	1.01164	0.904528	0.897016	0.967773	1.0301	1.13181	1.00916	1.0825	0.964029	1.09682	1.07087	1.25427	1.15111	1.12565	0.956956	1.08246	1.09755	1.10415	1.07372	1.12928
12	1.0498	0.960076	1.03619	0.997121	0.970457	0.958661	0.920115	0.964844	1.02926	1.04578	0.968864	1.08	0.97482	0.995541	1.01729	1.13996	1.15111	1.15303	0.986602	1.10728	1.13944	1.12535	1.09721	1.11201
13	0.810976	1.01426	1.07909	0.965451	0.985676	1.00197	0.87488	0.972656	0.958194	1.06551	1.00916	1.00625	1.05156	1.11529	1.07865	1.23504	1.13944	1.1223	1.02452	1.09377	1.09924	1.02949	1.08829	1.04031
14	1.07114	0.89924	1.01609	0.920345	0.971352	0.934055	0.869105	0.881836	0.999164	1.10497	1.01832	1.19875	1.06835	1.12229	1.11582	1.17949	1.15424	1.1153	1.01283	1.08053	1.10233	1.11459	1.05232	1.07026
15	0.982724	0.961977	1	1.03455	0.866607				0.958194	0.965272	0.90293	0.66625	0.998801	0.932484	0.999136	1.1859	1.1494	1.12565	1.05217	1.14258	1.10599	1.10046	1.12693	1.07429
Relative ratios (A/A0) at 0, 9 and 15 min
Time (min)	WT								WT + GKA50								LRRC8A KO + GKA50
0	1	1	1	1	1	1	1	1	1	1	1	1	1	1	1	1	1	1	1	1	1	1	1	1
9	1.05691	0.931559	0.780161	0.87428	0.914056	0.752953	0.926853	1.01856	1.551	1.015	1.05952	1.0875	1.02158	1.13312	1.09421	1.32906	1.16107	1.03742	1.00798	1.10976	1.13635	1.11889	1.04043	1.09185
15	0.982724	0.961977	1	1.03455	0.866607				0.958194	0.965272	0.90293	0.66625	0.998801	0.932484	0.999136	1.1859	1.1494	1.12565	1.05217	1.14258	1.10599	1.10046	1.12693	1.07429
Insulin secretion
Time (min)	WT			WT+GKA50			LRRC8A KO+GKA50
34	0.0253643	0.041274	0.0405648	0.0241681	0.0348155	0.0342763	0.0734508	0.0582355	0.0203208
48	0.0118786	0.045297	0.0327235	0.0245184	0.0496664	0.0270534	0.0945738	0.0615406	0.0288638
50	0.0330893	0.23846	0.116779	0.106025	0.269653	0.0930506	0.253279	0.131728	0.0297864
52	0.024875	0.161833	0.0994166	0.125604	0.179183	0.0781943	0.276762	0.0746868	0.023664
54	0.0276964	0.138009	0.0994516	0.413065	0.351219	0.681368	0.208463	0.0816704	0.0242335
56	0.0295893	0.141404	0.101797	0.724343	0.369108	0.545527	0.184549	0.0791115	0.0257712
58	0.0305	0.126003	0.102812	0.514536	0.255562	0.256717	0.195615	0.0846557	0.0283341
60	0.0585714	0.290477	0.189382	0.5738	0.591668	0.487551	0.3225	0.212705	0.0732985
64	0.045464	0.258418	0.515356	0.499194	0.419551	0.40301	0.044852	0.05815	0.012473
74	0.024843	0.116958	0.070292	0.119145	0.200969	0.050309	0.059533	0.028659	0.011117
84	0.029871	0.047472	0.032093	0.053212	0.082342	0.085428	0.083975	0.049898	0.025543
88	0.548607	1.12218	1.06635	0.65373	1.21675	1.00607	0.778648	0.676979	0.36057
94	0.400714	1.16304	0.802474	1.35482	1.82949	0.99015	1.22951	0.626495	0.777807
100	0.054607	0.066242	0.052817	0.121737	0.097601	0.083557	0.277439	0.071382	0.119345
106	0.043471	0.141209	0.136663	0.162592	0.245996	0.139568	0.508586	0.058267	0.03645
	WT			WT+GKA50			LRRC8A KO+GKA50
1mM glucose	0.0118786	0.045297	0.0327235	0.0245184	0.0496664	0.0270534	0.0945738	0.0615406	0.0288638
4mM glucose	0.0585714	0.290477	0.189382	0.5738	0.591668	0.487551	0.3225	0.212705	0.0732985
KCl	0.548607	1.12218	1.06635	0.65373	1.21675	1.00607	0.778648	0.676979	0.36057
AUC	WT			WT+GKA50			LRRC8A KO+GKA50
	0.274628	1.27156	1.29529	3.07571	2.63691	2.59573	1.54555	0.751367	0.228678

## Sheet: Figure 5
																					High glucose																	Hypotonic
Ad-RIP1-GCaMP6s			Ad-RIP1-Cre-P2A-GCaMP6s			Control-GCaMP+ Nifedipine															WT			KATP GOF				WT				KATP GOF						WT			KATP GOF				WT
Hypotonic			Hypotonic			Hypotonic			Hypotonic				Hypotonic				Hypotonic				16.7mM glucose			16.7mM glucose			1mM glucose	1.00911	1.02459	0.996546	1.00256	1.01012	1.00238	1.0482	0.995011	1.00214		Hypotonic			Hypotonic			Iso	1.00104	1.00422	1.0016	1.01351	1.00758
Time (min)	F/F0		Time (min)	F/F0		Time (min)	F/F0		Ad-RIP1-GCaMP6s				Ad-RIP1-Cre-P2A-GCaMP6s				Control-GCaMP+ Nifedipine				Time (min)	F/F0		Time (min)	F/F0		16.7mM glucose	1.46173	2.7439	2.40149	4.44257	0.945343	0.950847	0.917255	1.21475	1.21845		Time (min)	F/F0		Time (min)	F/F0		Hypo	2.31152	1.33163	1.12401	3.12756	1.81477
0	1		0	1		0	1		Isotonic	Hypotonic	KCl		Isotonic	Hypotonic	KCl		Isotonic	Hypotonic	KCl		0	1		0	1		KCl	1.39454	2.70346	2.27815	4.1822	3.0724	2.27245	1.87221	2.75265	3.07661		0	1		0	1		KCl	1.01295	1.49488	1.86203	1.12927	1.31379
0.166667	1.02622		0.166667	1.00077		0.166667	0.993663		1.03457	5.47334	5.64753		1.03457	1.33105	5.19627		0.999926	1.0314	1.88752		0.166667	1.00911		0.166667	1.01012													0.166667	1.00422		0.166667	0.998105
0.333333	1.03627		0.333333	1.00495		0.333333	1.00028		1.01216	3.58812	4.69334		0.945036	1.24569	6.13863		1.02652	1.34258	4.77382		0.333333	1.0101		0.333333	1.01468													0.333333	1.01102		0.333333	0.996843
0.5	1.06047		0.5	1.01383		0.5	1.00381		1.04105	3.53438	3.35486		1.0415	0.934067	3.21188		0.974451	0.945747	3.60463		0.5	1.01281		0.5	1.01793													0.5	1.0199		0.5	0.996583		Time to peak
0.666667	1.06916		0.666667	0.995585		0.666667	0.995891		0.92569	2.78378	3.49841		1.00443	1.32791	3.91338		1.00028	1.01917	2.88811		0.666667	1.01124		0.666667	1.017													0.666667	1.01539		0.666667	0.995318		WT
0.833333	1.06479		0.833333	1.00439		0.833333	1.00356		1.08243	4.60425	5.13556						0.991106	0.797104	2.81751		0.833333	1.01335		0.833333	1.02147													0.833333	1.015		0.833333	0.994818		6.33	4.33	5.89	8.42	7.01	6.85
1	1.0883		1	1.00802		1	0.991699		1.11057	5.77457	6.22135						1.01015	0.823005	3.96008		1	1.01163		1	1.01519													1	1.01566		1	0.995051
1.16667	1.08758		1.16667	1.01109		1.16667	0.966583		1.0169	4.07046	5.38287										1.16667	1.00947		1.16667	1.0148													1.16667	1.0093		1.16667	0.990803
1.33333	1.0894		1.33333	1.01497		1.33333	0.967269		1.06047	2.95056	1.5193										1.33333	1.01213		1.33333	1.01242													1.33333	0.999703		1.33333	1.00176
1.5	1.16104		1.5	1.02177		1.5	0.991422														1.5	1.01212		1.5	1.00626													1.5	1.00268		1.5	1.00485
1.66667	1.23893		1.66667	1.02922		1.66667	0.980422														1.66667	1.01472		1.66667	1.00561													1.66667	1.00487		1.66667	0.997411
1.83333	1.41581		1.83333	1.03644		1.83333	0.980107														1.83333	1.01099		1.83333	1.00576													1.83333	1.00088		1.83333	0.998744
2	1.63771		2	1.04206		2	0.995154														2	1.00996		2	1.00622													2	1.00528		2	0.99467
2.16667	1.88301		2.16667	1.04514		2.16667	0.992001														2.16667	1.0093		2.16667	1.00444													2.16667	0.996985		2.16667	0.994859
2.33333	2.08563		2.33333	1.05866		2.33333	1.0156														2.33333	1.00927		2.33333	1.00139													2.33333	0.992395		2.33333	0.993628
2.5	2.55323		2.5	1.05392		2.5	0.991171														2.5	1.00785		2.5	1.00001													2.5	0.98857		2.5	0.997832
2.66667	2.95683		2.66667	1.06848		2.66667	1.00812														2.66667	1.00388		2.66667	0.999189													2.66667	0.983795		2.66667	0.996815
2.83333	3.09798		2.83333	1.06958		2.83333	1.004														2.83333	1.00481		2.83333	0.997616													2.83333	0.981475		2.83333	0.999101
3	3.10227		3	1.07576		3	1.05717														3	1.0014		3	0.994817													3	0.986261		3	1.0002
3.16667	3.31762		3.16667	1.08324		3.16667	1.07655														3.16667	1.00143		3.16667	0.981854													3.16667	0.99222		3.16667	0.999643
3.33333	3.43988		3.33333	1.08324		3.33333	1.1013														3.33333	1.00174		3.33333	0.985652													3.33333	0.993748		3.33333	0.999315
3.5	3.4827		3.5	1.08315		3.5	1.06228														3.5	0.999338		3.5	0.982368													3.5	0.994318		3.5	1.00683
3.66667	3.5061		3.66667	1.09073		3.66667	1.04345														3.66667	0.999389		3.66667	0.982535													3.66667	0.994748		3.66667	1.0094
3.83333	3.53512		3.83333	1.0878		3.83333	1.07135														3.83333	1.00165		3.83333	0.982209													3.83333	1.00057		3.83333	1.01204
4	3.56828		4	1.09499		4	1.0306														4	1.00085		4	0.984504													4	1.00391		4	1.01314
4.16667	3.5582		4.16667	1.1057		4.16667	1.04094														4.16667	1.00133		4.16667	0.984453													4.16667	1.01525		4.16667	1.01831
4.33333	3.62589		4.33333	1.09586		4.33333	1.01917														4.33333	1.00124		4.33333	0.980421													4.33333	1.03356		4.33333	1.02002
4.5	3.65041		4.5	1.09252		4.5	1.05137														4.5	0.999009		4.5	0.984032													4.5	1.06345		4.5	1.02175
4.66667	3.64736		4.66667	1.09649		4.66667	1.0546														4.66667	1.00013		4.66667	0.982881													4.66667	1.11262		4.66667	1.02292
4.83333	3.62188		4.83333	1.08839		4.83333	1.03404														4.83333	0.99834		4.83333	0.978385													4.83333	1.14894		4.83333	1.02896
5	3.45906		5	1.08603		5	1.05832														5	0.999835		5	0.97907													5	1.1777		5	1.02447
5.16667	3.36117		5.16667	1.07899		5.16667	1.04951														5.16667	0.99999		5.16667	0.978001													5.16667	1.20884		5.16667	1.02744
5.33333	3.25974		5.33333	1.08106		5.33333	1.09325														5.33333	0.999399		5.33333	0.977838													5.33333	1.23581		5.33333	1.02531
5.5	3.10571		5.5	1.07671		5.5	1.08826														5.5	0.997802		5.5	0.972932													5.5	1.26135		5.5	1.02358
5.66667	2.85641		5.66667	1.07062		5.66667	1.08647														5.66667	0.997818		5.66667	0.971258													5.66667	1.28387		5.66667	1.02343
5.83333	2.65658		5.83333	1.06932		5.83333	1.08519														5.83333	0.997373		5.83333	0.971082													5.83333	1.26435		5.83333	1.02356
6	2.47624		6	1.0592		6	1.06452														6	0.99652		6	0.969145													6	1.29486		6	1.02129
6.16667	2.25919		6.16667	1.06133		6.16667	1.08398														6.16667	0.998221		6.16667	0.971012													6.16667	1.30954		6.16667	1.02121
6.33333	2.05966		6.33333	1.05478		6.33333	1.06262														6.33333	1.00057		6.33333	0.970232													6.33333	1.31152		6.33333	1.02256
6.5	1.91603		6.5	1.05124		6.5	1.06144														6.5	0.998555		6.5	0.975754													6.5	1.30947		6.5	1.02585
6.66667	1.80633		6.66667	1.04116		6.66667	1.05116														6.66667	0.997747		6.66667	0.97785													6.66667	1.30414		6.66667	1.02394
6.83333	1.64143		6.83333	1.04041		6.83333	1.04165														6.83333	0.999519		6.83333	0.982355													6.83333	1.3074		6.83333	1.02955
7	1.50925		7	1.033		7	1.09524														7	0.998144		7	0.978916													7	1.30467		7	1.03091
7.16667	1.43952		7.16667	1.03166		7.16667	1.12457														7.16667	1.00023		7.16667	0.978228													7.16667	1.30376		7.16667	1.03162
7.33333	1.39616		7.33333	1.03462		7.33333	1.1583														7.33333	0.998243		7.33333	0.978989													7.33333	1.30301		7.33333	1.03465
7.5	1.40031		7.5	1.02286		7.5	1.1855														7.5	0.998631		7.5	0.977783													7.5	1.29839		7.5	1.03322
7.66667	1.40606		7.66667	1.02026		7.66667	1.19484														7.66667	1.00569		7.66667	0.976626													7.66667	1.3011		7.66667	1.03597
7.83333	1.40548		7.83333	1.02225		7.83333	1.20156														7.83333	1.0064		7.83333	0.975616													7.83333	1.29489		7.83333	1.03459
8	1.40328		8	1.01346		8	1.18307														8	1.00557		8	0.976319													8	1.29095		8	1.03492
8.16667	1.38305		8.16667	1.00787		8.16667	1.17425														8.16667	1.00679		8.16667	0.975846													8.16667	1.27548		8.16667	1.0361
8.33333	1.37128		8.33333	1.00038		8.33333	1.14659														8.33333	1.00755		8.33333	0.975624													8.33333	1.26382		8.33333	1.04448
8.5	1.37349		8.5	1.00154		8.5	1.12761														8.5	1.0094		8.5	0.970771													8.5	1.24876		8.5	1.04843
8.66667	1.37076		8.66667	0.993438		8.66667	1.14404														8.66667	1.01585		8.66667	0.97182													8.66667	1.24385		8.66667	1.05219
8.83333	1.35673		8.83333	0.996134		8.83333	1.1619														8.83333	1.01103		8.83333	0.970542													8.83333	1.23584		8.83333	1.05599
9	1.35495		9	0.989045		9	1.12257														9	1.01265		9	0.963229													9	1.23222		9	1.06044
9.16667	1.36461		9.16667	0.98884		9.16667	1.12587														9.16667	1.05597		9.16667	0.967331													9.16667	1.2248		9.16667	1.06434
9.33333	1.36931		9.33333	0.98587		9.33333	1.10602														9.33333	1.0811		9.33333	0.961463													9.33333	1.21988		9.33333	1.07226
9.5	1.37642		9.5	0.981421		9.5	1.14351														9.5	1.25897		9.5	0.96439													9.5	1.2098		9.5	1.07151
9.66667	1.38842		9.66667	0.980521		9.66667	1.29739														9.66667	1.32208		9.66667	0.96884													9.66667	1.1956		9.66667	1.07645
9.83333	1.38739		9.83333	0.973282		9.83333	1.19582														9.83333	1.4616		9.83333	0.960182													9.83333	1.17379		9.83333	1.08195
10	1.41559		10	0.975198		10	1.2068														10	1.46173		10	0.959097													10	1.16273		10	1.09863
10.1667	1.4143		10.1667	0.972702		10.1667	1.13445														10.1667	1.38471		10.1667	0.964932													10.1667	1.15134		10.1667	1.1076
10.3333	1.42603		10.3333	0.973598		10.3333	1.15325														10.3333	1.33291		10.3333	0.961014													10.3333	1.14375		10.3333	1.12023
10.5	1.44632		10.5	0.984958		10.5	1.1567														10.5	1.28846		10.5	0.962988													10.5	1.13705		10.5	1.13954
10.6667	1.5193		10.6667	0.982001		10.6667	1.1859														10.6667	1.32462		10.6667	0.960318													10.6667	1.1322		10.6667	1.14948
10.8333	1.55228		10.8333	1.01236		10.8333	1.26036														10.8333	1.24294		10.8333	0.961913													10.8333	1.12946		10.8333	1.15563
11	1.54391		11	1.00793		11	1.43024														11	1.35723		11	0.956658													11	1.13062		11	1.16684
11.1667	1.70044		11.1667	1.03412		11.1667	1.63445														11.1667	1.29682		11.1667	0.960115													11.1667	1.12862		11.1667	1.1809
11.3333	1.90529		11.3333	1.07472		11.3333	1.97019														11.3333	1.35523		11.3333	0.959137													11.3333	1.12476		11.3333	1.20288
11.5	2.04212		11.5	1.15285		11.5	2.39912														11.5	1.32421		11.5	0.957982													11.5	1.1085		11.5	1.22561
11.6667	2.21233		11.6667	1.23197		11.6667	2.86404														11.6667	1.2804		11.6667	0.958465													11.6667	1.09825		11.6667	1.23669
11.8333	2.57789		11.8333	1.39256		11.8333	3.08041														11.8333	1.19029		11.8333	0.958572													11.8333	1.09348		11.8333	1.25824
12	3.53186		12	1.61754		12	3.26558														12	1.11812		12	0.958699													12	1.08719		12	1.27079
12.1667	3.73315		12.1667	1.87549		12.1667	3.35635														12.1667	1.206		12.1667	0.96004													12.1667	1.08419		12.1667	1.28049
12.3333	3.73064		12.3333	2.13249		12.3333	3.44054														12.3333	1.2793		12.3333	0.953956													12.3333	1.08162		12.3333	1.2977
12.5	3.72061		12.5	2.36533		12.5	3.44616														12.5	1.20239		12.5	0.954641													12.5	1.08383		12.5	1.32688
12.6667	3.73018		12.6667	2.73119		12.6667	3.15785														12.6667	1.23944		12.6667	0.954549													12.6667	1.07839		12.6667	1.33238
12.8333	3.74439		12.8333	2.96476		12.8333	3.05772														12.8333	1.19864		12.8333	0.953712													12.8333	1.07675		12.8333	1.35637
13	3.77565		13	3.00835		13	3.47745														13	1.19466		13	0.955135													13	1.06714		13	1.39236
13.1667	3.85914		13.1667	3.01843		13.1667	3.58705														13.1667	1.13934		13.1667	0.950868													13.1667	1.05698		13.1667	1.42312
13.3333	3.87542		13.3333	3.05702		13.3333	3.05562														13.3333	1.17653		13.3333	0.952032													13.3333	1.05063		13.3333	1.45151
13.5	3.87579		13.5	3.05079		13.5	2.84471														13.5	1.12337		13.5	0.954136													13.5	1.04667		13.5	1.4883
13.6667	3.86133		13.6667	3.04518		13.6667	2.83148														13.6667	1.12991		13.6667	0.949553													13.6667	1.04008		13.6667	1.53116
13.8333	3.84168		13.8333	3.12667		13.8333	3.03278														13.8333	1.10413		13.8333	0.948744													13.8333	1.03032		13.8333	1.60121
14	3.83106		14	3.21188		14	2.72442														14	1.1072		14	0.945343													14	1.02353		14	1.67145
14.1667	3.78689		14.1667	3.16467		14.1667	2.51181														14.1667	1.04918		14.1667	0.941386													14.1667	1.02221		14.1667	1.72126
14.3333	3.75726		14.3333	3.19372		14.3333	2.34283														14.3333	1.04792		14.3333	0.937981													14.3333	1.01806		14.3333	1.78249
14.5	3.70256		14.5	3.18648		14.5	2.14252														14.5	1.05867		14.5	0.943836													14.5	1.01709		14.5	1.83877
14.6667	3.56		14.6667	3.12808		14.6667	2.04225														14.6667	1.03161		14.6667	0.948307													14.6667	1.01412		14.6667	1.90898
14.8333	3.40218		14.8333	3.01812		14.8333	1.858														14.8333	1.06107		14.8333	0.941611													14.8333	1.01437		14.8333	1.99683
15	3.25716		15	2.75226		15	1.83456														15	1.03355		15	0.939931													15	1.0138		15	2.02494
15.1667	3.1925		15.1667	2.64244		15.1667	1.80492														15.1667	1.03266		15.1667	0.966291													15.1667	1.0122		15.1667	2.03202
15.3333	3.05478		15.3333	2.61598		15.3333	1.75341														15.3333	1.03426		15.3333	1.48439													15.3333	1.0085		15.3333	2.04685
15.5	2.93025		15.5	2.49465		15.5	1.63419														15.5	1.04415		15.5	2.16914													15.5	1.00538		15.5	2.00681
15.6667	2.8831		15.6667	2.37684		15.6667	1.53242														15.6667	1.04353		15.6667	2.68259													15.6667	1.00896		15.6667	1.95087
15.8333	2.86505		15.8333	2.32342		15.8333	1.32535														15.8333	1.0406		15.8333	3.01185													15.8333	1.01274		15.8333	1.88999
16	2.8127		16	2.17048		16	1.13143														16	1.02107		16	3.0724													16	1.00767		16	1.83964
16.1667	2.73804		16.1667	2.14412		16.1667	1.03068														16.1667	1.01272		16.1667	3.00816													16.1667	1.00805		16.1667	1.83873
16.3333	2.6614		16.3333	2.09101		16.3333	1.07944														16.3333	1.01494		16.3333	2.95021													16.3333	1.0079		16.3333	1.83195
16.5	2.53308		16.5	1.9828		16.5	1.10541														16.5	1.0342		16.5	2.86835													16.5	1.01052		16.5	1.78711
16.6667	2.51816		16.6667	1.85873		16.6667	1.19059														16.6667	1.04463		16.6667	2.76566													16.6667	1.01322		16.6667	1.7253
16.8333	2.53629		16.8333	1.81783		16.8333	1.14351														16.8333	1.02977		16.8333	2.68188													16.8333	1.00931		16.8333	1.65194
17	2.65856		17	1.67325		17	1.05889														17	1.02696		17	2.54305													17	1.00766		17	1.60659
17.1667	2.32997		17.1667	1.65221		17.1667	1.17289														17.1667	1.02073		17.1667	2.45593													17.1667	1.00834		17.1667	1.60379
17.3333	2.10067		17.3333	1.60466		17.3333	1.2246														17.3333	1.02429		17.3333	2.29208													17.3333	1.00541		17.3333	1.57718
17.5	1.94804		17.5	1.56266		17.5	1.24636														17.5	1.02587		17.5	2.11848													17.5	1.00708		17.5	1.55091
17.6667	1.93006		17.6667	1.52395		17.6667	1.19453														17.6667	1.1117		17.6667	1.88815													17.6667	1.00757		17.6667	1.50782
17.8333	1.79954		17.8333	1.46521		17.8333	1.10936														17.8333	1.24351		17.8333	1.71995													17.8333	1.00612		17.8333	1.42375
18	2.02313		18	1.41288		18	1.1025														18	1.33433		18	1.62923													18	1.00467		18	1.3358
18.1667	1.94968		18.1667	1.36669		18.1667	1.1019														18.1667	1.32298		18.1667	1.50355													18.1667	1.00584		18.1667	1.27321
18.3333	2.17862		18.3333	1.31626		18.3333	1.19985														18.3333	1.34454		18.3333	1.34285													18.3333	1.01572		18.3333	1.21892
18.5	1.89727		18.5	1.28512		18.5	1.16483														18.5	1.39835		18.5	1.23719													18.5	1.01861		18.5	1.18563
18.6667	1.67843		18.6667	1.27273		18.6667	1.18162														18.6667	1.41051		18.6667	1.14576													18.6667	1.02198		18.6667	1.15264
18.8333	1.56561		18.8333	1.27001		18.8333	1.19819														18.8333	1.41362		18.8333	1.08101													18.8333	1.0178		18.8333	1.14124
19	1.54284		19	1.26051		19	1.21269														19	1.40971		19	1.05772													19	1.01514		19	1.20958
19.1667	1.52401		19.1667	1.28212		19.1667	1.20712														19.1667	1.41816		19.1667	1.03742													19.1667	1.01546		19.1667	1.24025
19.3333	1.49702		19.3333	1.33264		19.3333	1.2105														19.3333	1.39763		19.3333	1.01852													19.3333	1.01706		19.3333	1.22055
19.5	1.4883		19.5	1.27799		19.5	1.18162														19.5	1.41397		19.5	1.01678													19.5	1.01717		19.5	1.20533
19.6667	1.42303		19.6667	1.26764		19.6667	1.19819														19.6667	1.40296		19.6667	1.018													19.6667	1.0177		19.6667	1.21667
19.8333	1.37399		19.8333	1.27703		19.8333	1.21269														19.8333	1.41704		19.8333	1.00891													19.8333	1.01974		19.8333	1.19726
20	1.44443		20	1.24792		20	1.20712														20	1.41248																20	1.02118		20	1.18953
20.1667	1.5234		20.1667	1.23075		20.1667	1.2105														20.1667	1.39843																20.1667	1.01829		20.1667	1.14555
																					20.3333	1.3923																20.3333	1.02133		20.3333	1.14719
																					20.5	1.39988																20.5	1.01963		20.5	1.14728
																					20.6667	1.3908																20.6667	1.01587		20.6667	1.14887
																					20.8333	1.39454																20.8333	1.01496		20.8333	1.14149
																					21	1.38431																21	1.01359		21	1.15254
																					21.1667	1.36645																21.1667	1.01454		21.1667	1.15112
																					21.3333	1.35336																21.3333	1.01745		21.3333	1.14568
																					21.5	1.35262																21.5	1.01381		21.5	1.13757
																					21.6667	1.40051																21.6667	1.01158		21.6667	1.14549
																					21.8333	1.36665																21.8333	1.01028		21.8333	1.15271
																					22	1.36552																22	1.0087		22	1.13358
																					22.1667	1.35754																22.1667	1.00913		22.1667	1.15233
																					22.3333	1.32202																22.3333	1.01257		22.3333	1.25567
																					22.5	1.27891																22.5	1.01549		22.5	1.34407
																					22.6667	1.26721																22.6667	1.01473		22.6667	1.37711
																					22.8333	1.26147																22.8333	1.02337		22.8333	1.57025
																					23	1.23197																23	1.02858		23	1.70796
																					23.1667	1.21612																23.1667	1.03117		23.1667	1.86727
																					23.3333	1.19059																23.3333	1.04415		23.3333	2.09024
																					23.5	1.18141																23.5	1.05557		23.5	2.17025
																					23.6667	1.16814																23.6667	1.07317		23.6667	2.24013
																					23.8333	1.15734																23.8333	1.08773		23.8333	2.31428
																					24	1.14379																24	1.11704		24	2.29179
																					24.1667	1.12828																24.1667	1.15474		24.1667	2.20738
																					24.3333	1.14972																24.3333	1.21113		24.3333	2.18039
																					24.5	1.15957																24.5	1.28267		24.5	2.15651
																					24.6667	1.12999																24.6667	1.34804		24.6667	2.18693
																					24.8333	1.12842																24.8333	1.40966		24.8333	2.2131
																																						25	1.44556		25	2.14007
																																						25.1667	1.47011		25.1667	2.07016
																																						25.3333	1.4866		25.3333	2.0461
																																						25.5	1.48933		25.5	2.03765
																																						25.6667	1.49488		25.6667	2.00903
																																						25.8333	1.49178		25.8333	1.96909
																																						26	1.48282		26	1.92042
																																						26.1667	1.4739		26.1667	1.85758
																																						26.3333	1.46469		26.3333	1.83028
																																						26.5	1.45509		26.5	1.78082
																																						26.6667	1.4474		26.6667	1.79161
																																						26.8333	1.44035		26.8333	1.76564
																																						27	1.44226		27	1.74883
																																						27.1667	1.43529		27.1667	1.69819
																																						27.3333	1.42894		27.3333	1.68052
																																						27.5	1.42876		27.5	1.64022
																																						27.6667	1.42616		27.6667	1.61265
																																						27.8333	1.42219		27.8333	1.58185
																																						28	1.4187		28	1.53885
																																						28.1667	1.42811		28.1667	1.5188
																																						28.3333	1.42528		28.3333	1.4865
																																						28.5	1.41717		28.5	1.47173
																																						28.6667	1.41178		28.6667	1.41886
																																						28.8333	1.40679		28.8333	1.42273
																																						29	1.39674		29	1.42801
																																						29.1667	1.3927		29.1667	1.41992
																																						29.3333	1.39562		29.3333	1.39652
																																						29.5	1.39834		29.5	1.35883
																																									29.6667	1.34392
																																									29.8333	1.32266
																																									30	1.28785
																																									30.1667	1.26908
																																									30.3333	1.24948
																																									30.5	1.22593
																																									30.6667	1.20079
																																									30.8333	1.18001
																																									31	1.16239
[truncated: 11 more columns]

## Sheet: Figure 6
High glucose
Time (min)	WT			KATP GOF					WT			KATP GOF
34	0.025178	0.034271	0.030647	0.038975	0.071365	0.036198		1mM glucose	0.023663	0.020439	0.015854	0.025178	0.034271	0.030647
48	0.025178	0.034271	0.030647	0.023663	0.020439	0.015854		16.7mM glucose	0.23197	0.254273	0.144687	0.075888	0.094125	0.081989
50	0.008151	0.061122	0.080454	0.071346	0.076039	0.055505		KCl	0.261091	0.366922	0.260008	0.160361	0.274511	0.228276
52	0.018481	0.014051	0.051346	0.13639	0.271829	0.102263
54	0.015781	0.046232	0.030863	0.133703	0.214665	0.113166		AUC
56	0.035237	0.030595	0.036044	0.110726	0.169831	0.058594			WT			KATP GOF
58	0.024039	0.028239	0.084388	0.121129	0.15281	0.079708			1.09766	1.357	0.914159	0.225446	0.344963	0.446824
60	0.075888	0.094125	0.081989	0.23197	0.254273	0.144687
64	0.034066	0.046352	0.051692	0.256375	0.188082	0.110987
74	0.013803	0.024247	0.030048	0.03602	0.029474	0.049249
84	0.015082	0.018534	0.018819	0.054693	0.009185	0.01543
88	0.160361	0.274511	0.228276	0.261091	0.366922	0.260008
94	0.221141	0.222316	0.339815	0.294413	0.273399	0.377633
100	0.020551	0.014524	0.037055	0.012323	0.023229	0.018224
106	0.006949	0.006621	0.006075	0.052927	0.016	0.008187
Hypotonic
Time (min)	WT			KATP GOF					WT			KATP GOF
34	0.126086	0.131486	0.150963	0.078557	0.112107	0.089036		Iso	0.08703	0.19066	0.1663	0.059581	0.084528	0.08403
48	0.08703	0.19066	0.1663	0.059581	0.084528	0.08403		Hypo	0.637317	0.654887	0.462511	0.330888	0.439751	0.5587
50	0.326191	0.066326	0.051625	0.027055	0.035428	0.024121		KCl	0.954706	1.25506	0.888608	0.554751	0.681944	0.65066
52	0.79104	1.07564	0.797694	0.775448	0.642082	0.548176
54	0.374075	0.390881	0.306733	0.162231	0.19057	0.186756		AUC
56	0.309534	0.345441	0.237988	0.144256	0.168224	0.174801			WT			KATP GOF
58	0.481334	0.338912	0.238625	0.138341	0.162192	0.177642			3.13261	3.19423	2.41244	1.11636	2.33488	2.34015
60	0.637317	0.654887	0.462511	0.330888	0.439751	0.5587
64	0.10924	0.0852768	0.0545604	0.0255091	0.0335184	0.0366348
74	0.156232	0.0399576	0.0373096	0.0203148	0.0379588	0.0548615
84	0.0423271	0.0511777	0.0276127	0.0420998	0.15519	0.0248403
88	0.954706	1.25506	0.888608	0.554751	0.681944	0.65066
94	0.926428	1.22213	0.864057	0.51544	0.627228	0.640171
100	0.0484304	0.0521945	0.0303387	0.0799789	0.0670713	0.0315929
106	0.138904	0.0381088	0.0229572	0.0384828	0.0616314	0.0453642

## Sheet: Supp Figure 1
Total Fluorescence Intensity	Control	Bumetanide
	922.094	1248.17
	1337.18	873.337
	792.232	1473.83
	752.766	1156.92
	936.502	960.877
	997.397	885.697
	853.32	950.679
	1167.03	1063.18
	881.176	992.365
	1135.61	729.87
	1351.15	1725.69
	1503.98	1729.2
	721.332	1888.74
	1039.77	2107.91
	1144.37	1814.33
	1164.31	2802.55
	982.454	998.707
	890.272	1602.2
	692.382	1105.31
	893.753	1234.35

## Sheet: Supp Figure 2
Control																			Bumetanide
0.5	1	1	1	1	1	1	1	1	1	1	1	1	1	1	1	1			0.5	1	1	1	1	1	1	1	1	1	1	1	1	1	1	1	1	1
1	0.956429	1.03035	1.05793	1.03437	1.03725	1.01762	1.04403	1.02481	1.01993	1.02215	1.03216	1.04548	1.02737	1.03341	1.03808	1.05691			1	1.03561	1.02845	0.994332	1.02929	1.00115	0.992538	0.998876	1.00858	1.01107	1.00868	1.03208	1.00309	1.03638	1.00246	1.03248	0.984693	1.00671
1.5	0.975398	1.06631	1.11717	1.0568	1.07344	1.0449	1.06826	1.04049	1.01197	1.03784	1.03708	1.08793	1.01982	1.04788	1.0523	1.08283			1.5	1.04682	1.05157	1.05186	1.04434	1.00992	0.997719	1.00137	1.02218	1.00804	0.984035	1.04314	1.00687	1.05203	1.00986	1.03766	0.968489	1.0086
2	1.0535	1.11591	1.16457	1.07412	1.12418	1.04769	1.08306	1.03162	0.986748	1.03924	1.03164	1.09952	1.01616	1.04168	1.06909	1.0968			2	1.05708	1.07449	1.04935	1.05746	0.999956	1.00775	0.9987	1.05757	0.998033	0.981103	1.0399	1.00443	1.05471	0.988992	1.02643	0.957537	1.01249
2.5	1.09795	1.14005	1.20809	1.10726	1.16308	1.04732	1.10055	1.03742	0.992298	1.03553	1.03951	1.11357	1.02047	1.05586	1.0698	1.10819			2.5	1.05722	1.07398	1.06225	1.06633	0.984086	0.989354	0.977616	1.02183	1.00207	0.95945	1.0358	1.01011	1.05869	0.988739	1.04444	0.9484	1.01804
3	1.14004	1.15828	1.24067	1.12466	1.18017	1.05777	1.10846	1.05075	1.00443	1.03788	1.0315	1.12585	1.01777	1.05476	1.06225	1.10683			3	1.0791	1.08393	1.05972	1.08186	0.980148	0.99758	0.981475	1.05366	1.02405	0.930996	1.0541	1.02754	1.08447	0.992203	1.0628	0.94997	1.0358
3.5	1.15954	1.17685	1.26913	1.14472	1.21921	1.06095	1.1219	1.06289	1.01884	1.06674	1.04341	1.14954	1.0218	1.06014	1.07317	1.11963			3.5	1.08439	1.09413	1.07586	1.09511	0.998163	0.994252	0.983439	1.07119	1.03923	0.964485	1.06153	1.03433	1.10315	1.01726	1.08206	0.93874	1.05581
4	1.19364	1.1869	1.30083	1.15265	1.24803	1.06138	1.13827	1.07	1.0331	1.08278	1.05552	1.1615	1.03109	1.07228	1.07693	1.14388			4	1.09414	1.09145	1.09863	1.09745	1.01486	0.996969	0.98423	1.08449	1.03568	0.990301	1.05978	1.03295	1.10724	0.997518	1.091	0.921669	1.04253
4.5	1.25257	1.21072	1.32598	1.1732	1.28652	1.0809	1.16407	1.08191	1.05542	1.07781	1.06256	1.18103	1.04076	1.07071	1.09811	1.15797			4.5	1.08061	1.09387	1.0985	1.08874	1.01547	0.995099	0.98837	1.08417	1.03485	1.00643	1.05728	1.027	1.10522	0.990938	1.0939	0.913153	1.03796
5	1.28492	1.21399	1.33966	1.17215	1.29676	1.07658	1.1846	1.09617	1.07727	1.09863	1.07227	1.19923	1.03504	1.07537	1.09769	1.17376			5	1.07849	1.07727	1.09157	1.07329	1.04181	0.981459	0.974194	1.09738	1.02674	1.0189	1.05491	1.03028	1.10951	0.964864	1.09069	0.90467	1.03234
5.5	1.38097	1.23347	1.35367	1.17706	1.31378	1.06909	1.18793	1.09982	1.0945	1.09762	1.07677	1.19715	1.03682	1.08109	1.09946	1.18125			5.5	1.08207	1.10833	1.09614	1.07662	1.07861	1.00258	0.988859	1.09702	1.00522	1.01061	1.05335	1.01338	1.10146	0.939731	1.07354	0.899621	1.00156
6	1.44668	1.2511	1.3648	1.17267	1.32296	1.06026	1.21098	1.10606	1.11796	1.09604	1.07135	1.20292	1.03494	1.06359	1.10353	1.2038			6	1.08958	1.10588	1.1214	1.07292	1.09316	1.0015	0.984631	1.11706	1.02441	1.06132	1.06051	1.02749	1.11955	0.965272	1.10802	0.925996	1.02767
6.5	1.50734	1.2563	1.3726	1.16914	1.34075	1.05308	1.21801	1.09529	1.1224	1.09045	1.08053	1.19768	1.0222	1.05714	1.08885	1.21307			6.5	1.09711	1.10602	1.11681	1.09922	1.12759	1.00886	0.990644	1.12866	1.03803	1.07765	1.0652	1.03387	1.13265	0.989589	1.11749	0.935725	1.03702
7	1.57425	1.25783	1.36772	1.16232	1.33971	1.05855	1.22197	1.10696	1.1313	1.08834	1.08208	1.20854	1.04043	1.08395	1.09492	1.22181			7	1.08861	1.13523	1.10353	1.06414	1.11486	1.01515	0.983789	1.11185	1.02747	1.097	1.05342	1.0243	1.12918	0.976793	1.1167	0.936381	1.01814
7.5	1.61322	1.26438	1.38038	1.15528	1.34641	1.06456	1.25314	1.11137	1.14788	1.10619	1.0814	1.22492	1.03378	1.07691	1.10476	1.22883			7.5	1.09011	1.14303	1.12485	1.07446	1.14623	1.01615	0.983214	1.1148	1.04452	1.09	1.0625	1.03442	1.14101	0.990618	1.1247	0.960254	1.03266
8	1.62479	1.2713	1.39737	1.14831	1.34976	1.07007	1.26914	1.11757	1.16272	1.10546	1.08853	1.22713	1.04447	1.07188	1.11364	1.23288			8	1.11676	1.15195	1.14022	1.0975	1.16154	1.03222	0.994263	1.14428	1.0516	1.10575	1.06705	1.04045	1.15004	0.981661	1.13834	0.979566	1.03576
8.5	1.6027	1.25007	1.35725	1.13072	1.34285	1.08862	1.29245	1.13131	1.18369	1.10261	1.09433	1.2314	1.04213	1.08737	1.12335	1.24567			8.5	1.11938	1.17075	1.14104	1.10394	1.17319	1.04411	0.987052	1.13617	1.05361	1.09769	1.07247	1.03751	1.15769	0.990013	1.14772	0.965477	1.03801
9	1.57992	1.24417	1.36431	1.11723	1.34263	1.09737	1.30988	1.13498	1.2099	1.11059	1.09911	1.23938	1.04984	1.09126	1.11789	1.24739			9	1.13393	1.17342	1.16978	1.12341	1.18478	1.05152	1.00831	1.1525	1.05621	1.14017	1.08311	1.03754	1.16059	0.989107	1.15342	0.964974	1.03799
9.5	1.5555	1.24233	1.34974	1.09968	1.33833	1.10267	1.3257	1.1434	1.23294	1.12181	1.10284	1.2445	1.05662	1.10175	1.13401	1.26885			9.5	1.13059	1.19059	1.17162	1.12721	1.19176	1.04891	0.997062	1.15196	1.06261	1.14198	1.07081	1.04497	1.16576	0.986948	1.15501	0.963626	1.04258
10	1.54089	1.23142	1.33632	1.0868	1.32328	1.1053	1.33849	1.14776	1.2401	1.12795	1.10684	1.24698	1.06	1.10103	1.13425	1.28266			10	1.11499	1.17831	1.15436	1.11021	1.18619	1.03019	1.00297	1.17067	1.05947	1.15384	1.06844	1.04432	1.16661	0.985235	1.16888	0.974149	1.04378
10.5	1.51071	1.21596	1.32322	1.07147	1.3129	1.12522	1.35799	1.16088	1.26841	1.13387	1.11712	1.25538	1.06928	1.11977	1.14477	1.2861			10.5	1.11019	1.16027	1.15383	1.1157	1.18303	1.02143	0.993389	1.15838	1.07746	1.16312	1.07887	1.05496	1.17808	1.00023	1.19148	0.974172	1.05461
11	1.50364	1.21768	1.3195	1.06963	1.31177	1.13194	1.36381	1.1689	1.27709	1.15336	1.12127	1.26735	1.06328	1.11328	1.15584	1.31321			11	1.13753	1.172	1.16865	1.13559	1.20388	1.04839	1.00528	1.1793	1.09901	1.1764	1.09552	1.07447	1.19281	1.02487	1.21819	0.992591	1.07641
11.5	1.52264	1.23691	1.3312	1.08427	1.31438	1.13408	1.36341	1.17998	1.30954	1.15796	1.13293	1.268	1.06984	1.12618	1.17225	1.32423			11.5	1.1473	1.19858	1.19333	1.15276	1.21365	1.06782	1.0128	1.19414	1.09531	1.18535	1.09385	1.07636	1.1999	1.02639	1.22719	0.992673	1.08446
12	1.52606	1.23768	1.33576	1.09243	1.31293	1.15886	1.38359	1.20495	1.34515	1.17262	1.14562	1.28658	1.08612	1.14343	1.19149	1.34662			12	1.16855	1.2105	1.18587	1.16998	1.21803	1.06258	1.0279	1.21643	1.10406	1.19403	1.09084	1.07726	1.20221	1.02945	1.23497	0.986611	1.08347
12.5	1.49738	1.22938	1.33227	1.07946	1.31076	1.168	1.38747	1.20923	1.36056	1.18173	1.14859	1.3003	1.0925	1.14495	1.18623	1.3395			12.5	1.19249	1.23335	1.21794	1.17397	1.23179	1.07318	1.03585	1.22108	1.10516	1.19653	1.09671	1.08215	1.21625	1.0361	1.23851	0.99498	1.09161
13	1.46353	1.20508	1.30316	1.06174	1.29424	1.16743	1.3865	1.203	1.38061	1.18669	1.15351	1.28898	1.07793	1.14064	1.1842	1.34068			13	1.16049	1.2216	1.20147	1.17821	1.23466	1.06355	1.02556	1.21158	1.11883	1.21401	1.10809	1.09448	1.22067	1.06252	1.25607	0.994601	1.11294
13.5	1.4913	1.24418	1.343	1.0939	1.30063	1.17076	1.39525	1.21378	1.39836	1.19807	1.16275	1.29927	1.0923	1.15173	1.19599	1.33569			13.5	1.17936	1.2006	1.19925	1.17274	1.22432	1.07149	1.0258	1.21621	1.12621	1.20579	1.10304	1.09568	1.22115	1.06112	1.25843	0.985786	1.11276
14	1.5008	1.25248	1.33514	1.10146	1.30512	1.1752	1.3829	1.2136	1.41711	1.19785	1.16292	1.30954	1.08114	1.15596	1.20155	1.33001			14	1.17607	1.21737	1.21437	1.1718	1.23703	1.08139	1.03217	1.22243	1.14166	1.2229	1.11061	1.10308	1.22964	1.07544	1.27758	0.998903	1.12189
14.5	1.4922	1.26025	1.34614	1.10343	1.29117	1.17336	1.37621	1.21107	1.41893	1.20316	1.15806	1.29503	1.07728	1.1498	1.19805	1.31276			14.5	1.18087	1.22963	1.2115	1.20199	1.23381	1.10379	1.03611	1.21687	1.14254	1.2156	1.10884	1.10952	1.22029	1.06393	1.27162	0.999469	1.13098
15	1.46898	1.25508	1.32482	1.09953	1.27717	1.1811	1.39311	1.22974	1.44578	1.217	1.16643	1.30836	1.0782	1.15829	1.21218	1.32008			15	1.192	1.23347	1.21767	1.19343	1.25421	1.12564	1.04304	1.24667	1.1366	1.23096	1.10674	1.10723	1.22842	1.07236	1.28837	1.00014	1.13086
15.5	1.43825	1.25166	1.30562	1.08671	1.26349	1.20388	1.39227	1.23628	1.45625	1.22914	1.17816	1.31358	1.08287	1.16969	1.21715	1.32758			15.5	1.20462	1.23286	1.20832	1.21425	1.25813	1.13411	1.044	1.22622	1.1448	1.23625	1.10978	1.10718	1.23312	1.07174	1.28393	1.00768	1.12917
16	1.43792	1.26721	1.30533	1.08891	1.27011	1.21324	1.40371	1.24547	1.46747	1.23641	1.17261	1.31554	1.08444	1.17886	1.23289	1.32685			16	1.22115	1.24366	1.24602	1.23877	1.25642	1.14309	1.05031	1.25884	1.14461	1.24453	1.11124	1.11488	1.23978	1.0843	1.29194	1.01917	1.13312
16.5	1.43614	1.28106	1.30275	1.1024	1.28033	1.21172	1.39014	1.24249	1.46205	1.21758	1.15376	1.30612	1.06952	1.1771	1.22119	1.30234			16.5	1.22933	1.2617	1.25137	1.2296	1.26576	1.15654	1.04787	1.28384	1.15218	1.25681	1.11649	1.12098	1.244	1.08498	1.30289	1.0295	1.13955
17	1.41653	1.27792	1.29635	1.09707	1.26667	1.18637	1.3865	1.22978	1.44278	1.21068	1.15632	1.30057	1.06106	1.16387	1.20334	1.31077			17	1.23076	1.25371	1.24927	1.24047	1.27253	1.15778	1.0597	1.28343	1.15502	1.26699	1.11788	1.12342	1.25469	1.08955	1.30089	1.03567	1.1406
17.5	1.39184	1.25318	1.28718	1.08874	1.25387	1.18719	1.39681	1.23083	1.44098	1.20735	1.16437	1.30896	1.06083	1.15833	1.22252	1.31418			17.5	1.23159	1.25893	1.23898	1.24979	1.2792	1.1651	1.05506	1.28648	1.1529	1.25641	1.11386	1.12113	1.24858	1.08675	1.30233	1.04281	1.13595
18	1.41981	1.28721	1.31342	1.1084	1.27112	1.18681	1.40169	1.22254	1.43091	1.19293	1.15266	1.30291	1.07593	1.16142	1.20274	1.31445			18	1.22767	1.26594	1.26181	1.24379	1.29003	1.17323	1.05259	1.29609	1.15431	1.27181	1.11501	1.12371	1.26045	1.08581	1.29981	1.0506	1.14252
18.5	1.40603	1.29085	1.30844	1.1056	1.2709	1.17502	1.40332	1.22443	1.43161	1.21404	1.15809	1.3052	1.06746	1.16438	1.21228	1.32593			18.5	1.24228	1.25275	1.25044	1.24459	1.29391	1.18307	1.06583	1.29762	1.15668	1.26876	1.11583	1.12658	1.2507	1.07919	1.30394	1.0512	1.13261
19	1.413	1.3052	1.32811	1.12533	1.28664	1.17254	1.41102	1.21338	1.43052	1.20961	1.16063	1.30827	1.07496	1.15837	1.21542	1.33532			19	1.25768	1.26638	1.25501	1.25389	1.29507	1.1914	1.07025	1.29884	1.16049	1.2766	1.11728	1.13142	1.26014	1.08662	1.30334	1.0601	1.14156
19.5	1.38747	1.29913	1.30718	1.11584	1.28653	1.17447	1.41981	1.22246	1.44715	1.22428	1.16209	1.30912	1.08321	1.15707	1.20996	1.33985			19.5	1.25026	1.25825	1.2742	1.26267	1.28762	1.18737	1.07359	1.31206	1.17578	1.29744	1.1239	1.13954	1.26755	1.09776	1.31936	1.07107	1.14787
20	1.37161	1.2894	1.29456	1.11001	1.29564	1.16193	1.41478	1.20804	1.4239	1.2138	1.14455	1.29211	1.07814	1.14835	1.19142	1.33344			20	1.24403	1.25023	1.24986	1.264	1.28554	1.18258	1.06173	1.29312	1.16118	1.29564	1.11788	1.13289	1.25805	1.08438	1.30488	1.05902	1.13601
20.5	1.36751	1.29379	1.30778	1.11073	1.31071	1.16284	1.41175	1.20665	1.43524	1.22148	1.14429	1.29788	1.09111	1.15479	1.19497	1.32734			20.5	1.23513	1.25846	1.25983	1.2806	1.30171	1.18799	1.07211	1.31871	1.15886	1.29757	1.11539	1.12845	1.26425	1.08687	1.29365	1.07116	1.13278
21	1.36002	1.29665	1.31843	1.1199	1.30763	1.16882	1.41729	1.20943	1.43606	1.23151	1.14737	1.30451	1.09733	1.15633	1.20108	1.33319			21	1.26451	1.26601	1.27526	1.28018	1.3027	1.19557	1.07804	1.33061	1.14795	1.29736	1.10685	1.12109	1.25715	1.08539	1.29509	1.06252	1.11674
21.5	1.36358	1.30714	1.32276	1.12359	1.33655	1.16842	1.42499	1.21	1.42561	1.23108	1.14772	1.29695	1.11377	1.15415	1.19847	1.34473			21.5	1.24537	1.26307	1.27213	1.26454	1.28386	1.18494	1.07082	1.32523	1.15701	1.29019	1.10252	1.12054	1.25811	1.08642	1.29425	1.06535	1.11663
22	1.34888	1.3047	1.3271	1.13033	1.33508	1.14363	1.40545	1.19176	1.40359	1.2171	1.14228	1.29114	1.10208	1.13436	1.18028	1.33152			22	1.24741	1.25015	1.27719	1.29442	1.30862	1.19847	1.07291	1.33232	1.15289	1.29574	1.10144	1.13079	1.25305	1.08077	1.29165	1.08145	1.11594
22.5	1.33373	1.3014	1.31801	1.12218	1.33874	1.12405	1.40459	1.17491	1.38809	1.19868	1.13447	1.27845	1.10755	1.13163	1.17754	1.32236			22.5	1.25005	1.25788	1.25758	1.26102	1.28983	1.1962	1.06367	1.31322	1.15229	1.30729	1.11258	1.13398	1.26333	1.08397	1.29594	1.08763	1.12005
23	1.30829	1.29184	1.3056	1.11129	1.33793	1.11179	1.3811	1.17215	1.36985	1.18332	1.12877	1.27523	1.09868	1.12305	1.16199	1.31061			23	1.24658	1.253	1.26503	1.28339	1.28094	1.18835	1.07556	1.31446	1.16526	1.30488	1.11794	1.14153	1.27277	1.08731	1.31189	1.09835	1.12598
23.5	1.29403	1.28864	1.30547	1.10837	1.35508	1.1273	1.39326	1.17658	1.37216	1.19468	1.14287	1.27863	1.11344	1.12007	1.17699	1.33776			23.5	1.24433	1.25525	1.26311	1.29876	1.2841	1.19016	1.07882	1.33523	1.16488	1.31142	1.11876	1.14219	1.27045	1.08492	1.31561	1.10627	1.12183
24	1.28506	1.28691	1.29718	1.10631	1.36504	1.12755	1.39402	1.18372	1.3814	1.19543	1.14054	1.28377	1.12551	1.12133	1.16341	1.34257			24	1.23797	1.25953	1.26149	1.28742	1.27225	1.19485	1.07241	1.3186	1.16891	1.3106	1.12522	1.14079	1.27387	1.10467	1.31433	1.13126	1.1182
24.5	1.28735	1.29016	1.31244	1.10517	1.3658	1.15457	1.41577	1.19082	1.38381	1.20904	1.14726	1.28417	1.13748	1.13928	1.18427	1.33878			24.5	1.24272	1.23258	1.26821	1.27478	1.2701	1.18307	1.06843	1.31818	1.15919	1.31266	1.11615	1.14335	1.26988	1.09672	1.30454	1.13195	1.11567
25	1.28164	1.29771	1.3096	1.10559	1.37412	1.13701	1.41728	1.19355	1.3828	1.1984	1.14957	1.28687	1.14132	1.12509	1.17881	1.34573			25	1.24833	1.24652	1.27424	1.29295	1.27325	1.19723	1.06982	1.31014	1.16568	1.32387	1.11747	1.1425	1.27397	1.0993	1.30293	1.13657	1.11086
25.5	1.27501	1.29906	1.31133	1.10535	1.37562	1.12753	1.41282	1.19048	1.36373	1.18577	1.14481	1.27533	1.14756	1.13178	1.17572	1.34231			25.5	1.25767	1.22511	1.28497	1.29787	1.26999	1.19301	1.08788	1.31953	1.15365	1.3081	1.11035	1.13799	1.26378	1.08	1.29188	1.13758	1.09651
26	1.26768	1.30152	1.30091	1.11044	1.38333	1.12138	1.40027	1.17625	1.33465	1.16916	1.12602	1.25826	1.12096	1.10803	1.15841	1.33198			26	1.25759	1.23103	1.29403	1.30457	1.25676	1.20567	1.08844	1.31807	1.16904	1.3202	1.1244	1.14028	1.27552	1.09513	1.30627	1.15225	1.10462
26.5	1.25514	1.30475	1.30687	1.1112	1.37201	1.11151	1.38881	1.16348	1.32777	1.16314	1.11137	1.24799	1.11919	1.09701	1.15404	1.30861			26.5	1.27098	1.25661	1.29078	1.31252	1.27447	1.21528	1.0989	1.32965	1.15302	1.30509	1.11285	1.12573	1.26439	1.0796	1.28663	1.14574	1.088
27	1.2449	1.31304	1.29419	1.10958	1.37332	1.11734	1.39615	1.17416	1.32453	1.18006	1.12646	1.26438	1.12459	1.10311	1.15007	1.33045			27	1.2487	1.24887	1.30409	1.33198	1.26312	1.21706	1.09575	1.34764	1.14668	1.30321	1.11764	1.13807	1.2563	1.07175	1.28005	1.16117	1.08111
27.5	1.23964	1.31824	1.29084	1.11012	1.37326	1.12824	1.40307	1.18924	1.34971	1.19257	1.13304	1.26993	1.13763	1.11584	1.175	1.34759			27.5	1.24672	1.23309	1.2732	1.31753	1.2604	1.20401	1.08956	1.31741	1.13951	1.29842	1.10994	1.12281	1.25323	1.06429	1.27575	1.15963	1.07336
28	1.22717	1.31653	1.27824	1.10578	1.35799	1.14298	1.40017	1.19204	1.35246	1.18629	1.12796	1.26137	1.14018	1.11851	1.16904	1.33739			28	1.21665	1.2129	1.25427	1.29208	1.24647	1.18494	1.07878	1.30783	1.14927	1.29188	1.10775	1.1283	1.25693	1.06733	1.28431	1.17136	1.07506
28.5	1.21997	1.33021	1.28003	1.10382	1.36745	1.13148	1.40658	1.18865	1.37023	1.19465	1.14523	1.2782	1.14729	1.11976	1.16996	1.36458			28.5	1.23264	1.21091	1.28897	1.30916	1.25212	1.18661	1.08402	1.32858	1.14292	1.29002	1.11371	1.12907	1.26354	1.08348	1.27826	1.17442	1.07144
29	1.20779	1.34114	1.28205	1.09495	1.37278	1.13407	1.40727	1.19398	1.37239	1.19652	1.1551	1.27967	1.15205	1.11442	1.17602	1.37309			29	1.2346	1.21744	1.27739	1.31246	1.25334	1.20205	1.09352	1.33703	1.13688	1.29686	1.10799	1.12526	1.25513	1.07252	1.28087	1.16604	1.06466
29.5	1.18263	1.34389	1.26901	1.09206	1.35909	1.12202	1.40159	1.18097	1.37642	1.19231	1.15334	1.28372	1.14717	1.11307	1.17132	1.37293			29.5	1.22023	1.20394	1.2766	1.30063	1.23637	1.19253	1.09597	1.32258	1.13948	1.30078	1.11183	1.1262	1.25329	1.08182	1.27438	1.16206	1.06249
30	1.18257	1.35919	1.26497	1.09868	1.36202	1.14388	1.41361	1.20269	1.38449	1.21379	1.17006	1.29011	1.15988	1.1282	1.17553	1.38763			30	1.20266	1.19976	1.27884	1.30081	1.2484	1.18819	1.09321	1.28222	1.13689	1.30962	1.10897	1.12673	1.25569	1.08347	1.28057	1.17585	1.07009
30.5	1.17425	1.36499	1.27615	1.09541	1.36209	1.16799	1.41703	1.21002	1.39181	1.22788	1.18871	1.29791	1.17368	1.13613	1.18933	1.40784			30.5	1.20084	1.21137	1.27377	1.30516	1.23487	1.19168	1.09651	1.31141	1.14057	1.3271	1.11278	1.12903	1.25912	1.09668	1.28198	1.17956	1.0637
	Control	Bumetanide			Control	Bumetanide
	1.46898	1.192			0.0569836	0.0156989
	1.25508	1.23347			0.042798	0.015454
	1.32482	1.21767			0.067932	0.018313
	1.09953	1.19343			0.03443	0.014657
	1.27717	1.25421			0.059351	0.008362
	1.1811	1.12564			0.015316	-0.00371
	1.39311	1.04304			0.03692	-0.00516
	1.22974	1.24667			0.019234	0.019476
	1.44578	1.1366			0.015454	0.005348
	1.217	1.23096			0.019727	0.003781
	1.16643	1.10674			0.014453	0.010983
	1.30836	1.10723			0.039845	0.006055
	1.0782	1.22842			0.007009	0.021902
	1.15829	1.07236			0.015074	-0.00703
	1.21218	1.28837			0.019537	0.018138
	1.32008	1.00014			0.034753	-0.01907
		1.13086				0.006469
Control																				Bumetanide
0.5	1	1	1	1	1	1	1	1	1	1	1	1	1	1	1	1	1			0.5	1	1	1	1	1	1	1	1
1	1.02089	1.11066	1.02055	1.00831	1.08014	1.13825	1.0505	1.13967	1.12893	1.01241	1.09001	1.13021	1.058	1.14916	1.00409	1.01667	1.03172			1	1.04062	1.08629	1.03439	1.08532	1.07442	1.06537	1.0914	1.08148
1.5	1.11098	1.21263	1.04398	1.00843	1.1158	1.24628	1.13333	1.24165	1.22224	1.01673	1.21627	1.25613	1.16749	1.25333	1.02479	1.02959	1.06156			1.5	1.07556	1.14025	1.04631	1.15561	1.12446	1.08181	1.09702	1.08591
2	1.20141	1.32369	1.05912	0.996113	1.15676	1.28211	1.23347	1.28762	1.23642	1.02859	1.28625	1.27163	1.27713	1.25767	1.03798	1.04728	1.08626			2	1.12784	1.15876	1.0548	1.18278	1.16136	1.09763	1.09888	1.09421
2.5	1.20326	1.38204	1.08555	1.00503	1.17736	1.29999	1.24642	1.33538	1.24236	1.02953	1.34753	1.27012	1.2816	1.2866	1.05506	1.05297	1.09412			2.5	1.15173	1.18342	1.06049	1.18221	1.15547	1.11917	1.08553	1.09736
3	1.20694	1.39857	1.09793	1.00301	1.19702	1.36161	1.2609	1.35843	1.24969	1.02611	1.36633	1.26896	1.31509	1.30163	1.05853	1.0439	1.10424			3	1.16538	1.21139	1.07584	1.18503	1.16541	1.13054	1.07182	1.10807
3.5	1.21637	1.39857	1.12325	0.994544	1.19842	1.36652	1.26566	1.36312	1.25624	1.03871	1.35878	1.25716	1.39016	1.2843	1.06556	1.05276	1.11402			3.5	1.15554	1.20242	1.07563	1.19388	1.16918	1.12266	1.06902	1.11397
4	1.22092	1.41766	1.14521	1.01221	1.19848	1.37245	1.28377	1.38126	1.26343	1.04414	1.36853	1.25412	1.4285	1.31252	1.07916	1.05585	1.13049			4	1.16028	1.21757	1.07783	1.19799	1.18313	1.12459	1.07189	1.13543
4.5	1.22372	1.41596	1.15544	0.997678	1.20129	1.38642	1.28838	1.38882	1.26871	1.04845	1.3765	1.25063	1.43978	1.32015	1.0774	1.0522	1.13406			4.5	1.15871	1.18961	1.09227	1.19575	1.18216	1.12983	1.05452	1.13584
5	1.14483	1.41652	1.16979	1.00469	1.1924	1.40234	1.29496	1.40073	1.28076	1.05166	1.37877	1.2597	1.45939	1.30502	1.08632	1.06704	1.15115			5	1.16434	1.19879	1.08925	1.19725	1.18244	1.11911	1.00415	1.14188
5.5	0.994018	1.44196	1.18377	1.02732	1.15709	1.35132	1.21721	1.39189	1.11082	1.05446	1.31341	1.19937	1.36418	1.20121	1.10627	1.08326	1.16037			5.5	1.1008	1.07806	0.968228	1.06518	1.14301	0.990783	0.923677	0.973325
6	0.907148	1.348	1.18215	1.05746	1.13053	1.30037	1.1405	1.32964	0.941595	1.0631	1.1904	1.13547	1.25471	1.09715	1.11572	1.08093	1.17078			6	1.02404	1.00402	0.832821	0.920892	1.02241	0.86199	0.832087	0.797499
6.5	0.909745	1.2606	1.19261	1.06589	1.08151	1.21723	0.970016	1.26022	0.858441	1.06434	1.13772	1.07191	1.15901	1.10011	1.12618	1.08421	1.17689			6.5	0.975757	0.918483	0.757186	0.78471	0.899078	0.76073	0.741497	0.800085
7	0.909299	1.26098	1.19863	1.06708	0.987037	1.11089	0.891409	1.19578	0.852395	1.06346	1.02427	1.01821	1.06014	1.17086	1.13802	1.0816	1.18372			7	0.91681	0.860235	0.708965	0.736949	0.834723	0.635039	0.725415	0.80184
7.5	0.904059	1.25854	1.19741	1.05849	0.937541	1.02528	0.878182	1.06011	0.858671	1.06566	0.954793	1.01528	0.956498	1.15337	1.14368	1.08574	1.1768			7.5	0.858686	0.805132	0.712935	0.661047	0.83382	0.52953	0.61551	0.743963
8	0.904164	1.26231	1.19669	1.03897	0.898818	1.03042	0.84539	1.00008	0.862895	1.06629	0.925636	1.0336	0.962376	1.15974	1.15446	1.09531	1.179			8	0.804663	0.781114	0.716681	0.600618	0.843676	0.526187	0.57866	0.690294
8.5	0.916504	1.28044	1.20228	1.03233	0.893074	0.933723	0.8894	0.996998	0.861477	1.07176	0.921475	1.04474	0.956507	1.14711	1.16894	1.10617	1.17443			8.5	0.805795	0.778673	0.709135	0.603009	0.839593	0.532601	0.567412	0.628144
9	0.92137	1.3062	1.21249	1.03371	0.901624	0.937902	0.892926	1.06114	0.8511	1.08349	0.923869	1.03997	0.954478	1.13614	1.18321	1.11624	1.16934			9	0.808646	0.784177	0.702365	0.547366	0.838611	0.532253	0.564909	0.622985
9.5	0.93499	1.32239	1.20269	1.02611	0.899571	0.948757	0.897127	1.03095	0.853828	1.07198	0.925292	1.04326	0.947005	1.13888	1.18925	1.12877	1.17019			9.5	0.805299	0.797952	0.708526	0.552686	0.839064	0.551099	0.54857	0.618672
10	0.941297	1.32489	1.19408	0.997535	0.919404	1.04015	0.898088	1.02683	0.852154	1.06625	0.912484	1.05508	0.953366	1.14984	1.18688	1.13089	1.18461			10	0.802815	0.762812	0.705193	0.547781	0.847242	0.552057	0.567388	0.617749
10.5	0.922992	1.32726	1.17536	0.977389	0.916691	1.01492	0.895384	1.041	0.844993	1.05561	0.907008	1.04343	0.938619	1.14723	1.16642	1.10578	1.13627			10.5	0.800931	0.762905	0.701297	0.549489	0.853211	0.561697	0.578596	0.611338
11	0.926375	1.34851	1.1657	0.979602	0.896692	1.04302	0.884454	1.01997	0.848115	1.0681	0.901172	1.03625	0.930347	1.15541	1.17287	1.10574	1.14991			11	0.792791	0.757668	0.719629	0.615932	0.861017	0.586951	0.584819	0.622046
11.5	0.922814	1.33779	1.16449	0.97124	0.898303	0.945954	0.885404	1.0171	0.856413	1.05725	0.904501	1.04081	0.94218	1.15102	1.17659	1.11071	1.14534			11.5	0.794703	0.764246	0.717791	0.614214	0.854045	0.60006	0.594773	0.621038
12	0.928831	1.34403	1.15698	0.966734	0.874668	0.950264	0.891666	1.01995	0.854225	1.00816	0.90259	1.04437	0.953118	1.15902	1.18161	1.1113	1.14696			12	0.793277	0.760199	0.69961	0.614709	0.851147	0.590766	0.589221	0.619264
12.5	0.932015	1.35837	1.16229	0.962626	0.872424	0.937278	0.886383	1.00565	0.855046	0.99959	0.90019	1.02794	0.960003	1.16079	1.19275	1.11444	1.13691			12.5	0.795636	0.772182	0.70597	0.6271	0.867297	0.582205	0.59728	0.625581
13	0.925196	1.35376	1.16874	0.971532	0.890007	0.94613	0.876846	1.01197	0.856289	1.0074	0.892946	0.999378	0.966814	1.16324	1.18848	1.11297	1.13973			13	0.789625	0.764969	0.707647	0.62787	0.856482	0.579008	0.605573	0.632279
13.5	0.93248	1.36391	1.17793	0.965854	0.897893	0.939197	0.883309	1.01439	0.858248	1.00987	0.906575	0.988531	0.976032	1.13433	1.19383	1.11989	1.14685			13.5	0.791822	0.750125	0.707248	0.628634	0.851402	0.598861	0.627374	0.641352
14	0.920994	1.34749	1.17752	0.966783	0.900533	0.941899	0.887684	1.03273	0.859349	1.01621	0.905509	0.97462	0.986545	1.13182	1.19509	1.09985	1.15701			14	0.784925	0.743158	0.701222	0.630508	0.85229	0.596672	0.6406	0.655738
14.5	0.924282	1.34023	1.1691	0.956617	0.928039	0.948048	0.887651	1.0492	0.859905	1.00557	0.90205	0.972169	0.994204	1.13235	1.19147	1.10729	1.15663			14.5	0.779016	0.747645	0.702401	0.630487	0.854357	0.605661	0.658391	0.672109
15	0.917956	1.34779	1.15948	0.973332	0.919208	0.936837	0.885743	1.05485	0.854799	1.02267	0.887984	0.967087	0.983274	1.12099	1.18182	1.09795	1.15928			15	0.776047	0.738554	0.698173	0.627041	0.851762	0.599471	0.665995	0.675815
15.5	0.901503	1.32969	1.1627	0.990027	0.928991	0.934877	0.883661	1.06932	0.858007	1.02885	0.883663	0.972584	0.977587	1.10205	1.1698	1.0871	1.14716			15.5	0.778885	0.757538	0.70006	0.627391	0.838323	0.598924	0.665708	0.668274
16	0.89528	1.32365	1.16202	1.0066	0.909663	0.92527	0.883855	1.07632	0.840534	1.04002	0.8742	0.984572	0.976345	1.09922	1.16759	1.09559	1.14637			16	0.777218	0.775014	0.694322	0.693077	0.852258	0.598457	0.670025	0.675509
16.5	0.890365	1.31729	1.16899	1.03844	0.887939	0.916497	0.88608	1.08815	0.840673	1.04805	0.87275	0.994346	0.970154	1.09049	1.16872	1.08474	1.15638			16.5	0.776931	0.776014	0.703661	0.695966	0.855466	0.598061	0.675461	0.679592
17	0.886512	1.31905	1.16437	1.02243	0.880979	0.916424	0.880742	1.10051	0.843067	1.06092	0.87747	1.00224	0.971778	1.09694	1.16542	1.08603	1.14196			17	0.783492	0.773387	0.696922	0.697297	0.851543	0.605124	0.682662	0.682298
17.5	0.879816	1.30913	1.16205	1.02121	0.884549	0.905785	0.877013	1.0919	0.837608	1.05198	0.867662	1.00751	0.968956	1.08786	1.1475	1.08272	1.11973			17.5	0.789503	0.779394	0.691276	0.69494	0.837772	0.582627	0.682661	0.673223
18	0.876139	1.31812	1.15732	1.0213	0.890481	0.903063	0.863704	1.09345	0.822979	1.05559	0.853695	0.997053	0.955194	1.06983	1.14795	1.07034	1.11406			18	0.784487	0.779401	0.690932	0.698843	0.834123	0.573617	0.679783	0.673333
18.5	0.863858	1.30726	1.15149	0.999054	0.908754	0.89122	0.858997	1.08578	0.825405	1.04503	0.848663	0.997698	0.946669	1.06651	1.13551	1.0623	1.10257			18.5	0.798939	0.782822	0.700028	0.707272	0.837825	0.576637	0.689074	0.678946
19	0.858931	1.30318	1.15134	1.00219	0.902956	0.886192	0.853043	1.09132	0.81179	1.05064	0.841991	1.00266	0.937896	1.04505	1.12448	1.0622	1.09039			19	0.791555	0.783713	0.708255	0.722886	0.834896	0.574382	0.684465	0.682902
19.5	0.868597	1.29838	1.14068	1.01623	0.862933	0.870591	0.847215	1.10633	0.811373	1.05109	0.851305	1.00096	0.934605	1.05283	1.13578	1.06503	1.09753			19.5	0.791971	0.789293	0.712728	0.697405	0.831187	0.579985	0.690327	0.68246
20	0.861138	1.28584	1.12921	1.00944	0.863271	0.839309	0.83757	1.10642	0.797365	1.04009	0.826886	0.983069	0.907856	1.05396	1.11232	1.06258	1.07574			20	0.793771	0.795278	0.698411	0.701579	0.834506	0.583775	0.691551	0.686078
20.5	0.848713	1.2676	1.11868	1.01037	0.858811	0.806465	0.824529	1.07963	0.790503	1.04149	0.80454	0.972117	0.893476	1.05444	1.10691	1.03793	1.0738			20.5	0.793621	0.803432	0.706459	0.715266	0.848989	0.578028	0.705786	0.688651
21	0.835168	1.25733	1.09274	1.01307	0.844545	0.785987	0.801533	1.0562	0.780301	1.014	0.792198	0.94587	0.879129	1.02247	1.08972	1.03162	1.05815			21	0.793253	0.809863	0.711845	0.715039	0.848496	0.586009	0.703148	0.723143
21.5	0.837461	1.25185	1.09264	1.02176	0.8345	0.784811	0.804033	1.04652	0.783627	1.0238	0.775509	0.9323	0.881732	1.03717	1.07812	1.03713	1.04378			21.5	0.79413	0.8081	0.714034	0.717667	0.856257	0.558913	0.694739	0.75146
22	0.812835	1.22557	1.08317	0.989646	0.821148	0.783264	0.803535	1.04982	0.781173	1.01475	0.76918	0.928491	0.868701	0.979848	1.06916	1.00931	1.02667			22	0.781675	0.792192	0.717305	0.706473	0.833649	0.535174	0.690519	0.767426
22.5	0.796571	1.21304	1.05815	0.984035	0.80489	0.785365	0.810622	1.05223	0.776966	0.990762	0.779582	0.926645	0.870655	1.00164	1.0627	0.997287	1.0206			22.5	0.784243	0.783167	0.702359	0.697352	0.820445	0.531408	0.666548	0.763982
23	0.800524	1.22888	1.07119	0.982567	0.791892	0.784348	0.80536	1.03972	0.778824	1.00146	0.768309	0.906997	0.854442	0.977528	1.07326	1.00155	1.02759			23	0.773997	0.770612	0.697159	0.683956	0.821943	0.515286	0.67211	0.75343
23.5	0.800514	1.22778	1.09012	0.976569	0.776933	0.780651	0.793648	1.02409	0.7764	0.992573	0.768101	0.900092	0.852858	0.951128	1.07981	1.00135	1.02154			23.5	0.773691	0.763425	0.678459	0.671439	0.811409	0.518844	0.647515	0.746653
24	0.788983	1.22095	1.0796	0.968256	0.777814	0.776479	0.798935	1.03246	0.777979	0.996594	0.772462	0.896047	0.848246	0.950925	1.08355	0.994074	1.00434			24	0.772334	0.753075	0.673526	0.662742	0.797164	0.504287	0.628821	0.736955
24.5	0.783039	1.21288	1.06612	0.970936	0.779455	0.770789	0.793262	1.03101	0.766025	1.00032	0.754874	0.8693	0.830729	0.935283	1.08407	0.999906	0.99435			24.5	0.767923	0.743399	0.669055	0.592574	0.787344	0.500301	0.615186	0.733144
25	0.778375	1.21211	1.08001	0.967443	0.775912	0.758997	0.780097	1.0167	0.755397	1.00576	0.737339	0.847461	0.812863	0.90993	1.0864	0.995796	1.00404			25	0.766025	0.746187	0.667121	0.594491	0.782196	0.489301	0.610673	0.730497
25.5	0.770505	1.20561	1.05776	0.971838	0.761257	0.753962	0.776428	1.00536	0.734013	1.00036	0.725995	0.830783	0.789456	0.902366	1.07455	0.993383	0.981603			25.5	0.773352	0.734173	0.668824	0.595058	0.781468	0.502625	0.603674	0.73065
26	0.755032	1.19422	1.04339	0.960255	0.754352	0.764538	0.790586	1.00759	0.74623	0.990744	0.73722	0.849426	0.806127	0.910432	1.06375	0.985681	0.968767			26	0.772612	0.738276	0.664809	0.526185	0.784277	0.499619	0.607387	0.731099
26.5	0.751315	1.19297	1.0395	0.958316	0.753184	0.769467	0.787252	1.01513	0.753483	0.993131	0.734854	0.839534	0.803914	0.917822	1.06598	0.981678	0.969181			26.5	0.770041	0.737337	0.654856	0.528884	0.772418	0.520326	0.598526	0.724306
27	0.744151	1.17882	1.03388	0.949696	0.757303	0.756937	0.786346	1.01888	0.756656	0.988131	0.719944	0.831624	0.793708	0.953114	1.04118	0.963938	0.956196			27	0.765954	0.724058	0.650262	0.531714	0.769274	0.52343	0.598736	0.725896
27.5	0.720769	1.15695	1.02214	0.92031	0.754431	0.762247	0.801896	1.01828	0.762438	0.972651	0.730493	0.841485	0.801601	0.97156	1.00033	0.957305	0.932469			27.5	0.772912	0.732938	0.649498	0.53414	0.761022	0.528318	0.582134	0.720849
28	0.715334	1.1596	1.02398	0.908769	0.7625	0.760449	0.811527	1.03672	0.779462	0.964453	0.742882	0.848975	0.806333	0.935886	0.992702	0.948769	0.920826			28	0.765905	0.729867	0.661825	0.533573	0.750129	0.541261	0.58912	0.715617
28.5	0.70205	1.14367	1.0122	0.88717	0.760347	0.761599	0.807308	1.02661	0.775217	0.947287	0.744685	0.848686	0.784087	0.943882	0.983576	0.940564	0.902003			28.5	0.760231	0.733192	0.654086	0.526149	0.741897	0.540561	0.573676	0.711929
29	0.694155	1.13313	0.996564	0.871524	0.763434	0.741632	0.810979	1.01265	0.780346	0.930373	0.738173	0.850315	0.78588	0.944126	0.95464	0.922132	0.88601			29	0.758202	0.723956	0.643076	0.529054	0.725727	0.535347	0.568142	0.707
29.5	0.682371	1.12795	0.987732	0.861602	0.754724	0.716563	0.78365	0.996799	0.768386	0.924521	0.717025	0.828991	0.767116	0.934578	0.94531	0.912384	0.874238			29.5	0.762503	0.73026	0.638154	0.538842	0.733437	0.543246	0.576781	0.70869
30	0.681608	1.11799	0.981475	0.861003	0.752292	0.716664	0.781573	0.976388	0.766054	0.925081	0.71747	0.831205	0.76822	0.933141	0.940341	0.914484	0.860116			30	0.764177	0.734219	0.652344	0.542561	0.730938	0.545734	0.574823	0.715591
30.5	0.673951	1.11567	0.9783	0.843308	0.75635	0.710014	0.788855	0.97905	0.769739	0.922172	0.719864	0.84527	0.772813	0.962901	0.941835	0.903314	0.850759			30.5	0.766835	0.735679	0.6587	0.546912	0.733059	0.552613	0.559842	0.719793
	F/F0 at 5 min																	F/F0 at 15 min
Control	1.14483	1.41652	1.16979	1.00469	1.1924	1.40234	1.29496	1.40073	1.28076	1.05166	1.37877	1.2597	1.45939	1.30502	1.08632	1.06704	1.15115	0.917956	1.34779	1.15948	0.973332	0.919208	0.936837	0.885743	1.05485	0.854799	1.02267	0.887984	0.967087	0.983274	1.12099	1.18182	1.09795	1.15928
Bumetanide	1.16434	1.19879	1.08925	1.19725	1.18244	1.11911	1.00415	1.14188										0.776047	0.738554	0.698173	0.627041	0.851762	0.599471	0.665995	0.675815
